# Supplementary material for: An Adenoviral Vector as a Versatile Tool for Delivery and Expression of miRNAs
Source: Viruses. 2022 Sep 2;14(9):1952. doi: 10.3390/v14091952 (PMC9504453; doi:10.3390/v14091952)
Supplement: Supplementary file 1 [file viruses-14-01952-s001.zip]

Archive with 1 entries (1 files):
- viruses-1872755-supplementary.pdf
